# Supplementary material for: Automatic Single-Cell Harvesting for Fetal Nucleated Red Blood Cell Isolation on a Self-Assemble Cell Array (SACA) Chip
Source: Micromachines (Basel). 2024 Dec 20;15(12):1515. doi: 10.3390/mi15121515 (PMC11679682; doi:10.3390/mi15121515)
Supplement: Supplementary file 1 [file micromachines-15-01515-s001.zip]

Archive with 1 entries (1 files):
- micromachines-3373472-supplementary.pdf
